# Supplementary material for: Changes in Sleep Quality and Insomnia Severity After Day Therapy in Patients with Alcohol Dependence: A Before-and-After Case Series
Source: J Clin Med. 2026 Feb 11;15(4):1400. doi: 10.3390/jcm15041400 (PMC12942477; doi:10.3390/jcm15041400)
Supplement: Supplementary file 1 [file jcm-15-01400-s001.zip]

Archive with 1 entries (1 files):
- jcm-4081956-supplementary.pdf
